# Supplementary material for: Tracking hemopexin intracellularly and defining hemopexin protein “interactomes” in human immune and liver cell models
Source: Front Physiol. 2025 Nov 20;16:1613917. doi: 10.3389/fphys.2025.1613917 (PMC12690290; doi:10.3389/fphys.2025.1613917)
Supplement: Supplementary file 6 [file Table1.xlsx]

## Sheet: HL60 Bioreps LFQ data
Proteins Captured by HPX vs. Ovalbumin
KEY
	Columns A,B: Ratios of protein recovery in HPX/control adsorptions observed among three separate biological experiments.
		For each bio-experiment, protein abundances were determined as LFQ values measured in triplicate injections of each sample into the LC-MS/MS, treating technical replicates as MaxQuant fractions.
		MaxQuant LFQ protein abundances were used to calculate log2 protein ratios (HPX resin/ovalbumin resin).
		Red Excel cells represent enhanced recovery from HPX resins relative to ovalbumin resins, green cells represent enhanced recovery on ovalbumin resins.
	Column A, Proteins Migrating at >200 kDA Under Non-reducing Conditions or at ca. 90 kDa Under Reducing Conditions
	Column B, Proteins Migrating at ca. 90 kDa Under Reducing Conditions
	Columns D,G: significance testing
		p-values and FDR q-values were calcuated among the three biological experiments
		Proteins whose abundance was not signficantly different in HPX vs. ovalbumin pull downs were omitted from the table.
	ColumnsI- K: Protein identifiers
	Column M,N: For each protein, number of net peptides identified, representing the stated % of the proteins sequence.
	Column O: Hypothetical protein MW as calculated by MaxQuant using sequence information from the Uniprot database
log2 (HPX/control), non-reducing	log2 (HPX/control), reducing		non-reducing, neg log (p-value)	non-reducing, q-value	reducing, neg log (p-value),	reducing, q-value		Protein IDs	Protein names	Gene names		Peptides	Sequence coverage [%]	Mol. weight [kDa]
4.31153	4.58717		2.82667	0	2.56878	0		P02786;G3V0E5;H7C3V5;F8WBE5	Transferrin receptor protein 1;Transferrin receptor protein 1, serum form	TFRC		38	49.2	84.87
3.72928	5.03387		1.05165	1	2.03571	0.0185455		P02790;Q9BS19	Hemopexin	HPX		4	9.3	51.676
-0.0537014	1.6096		0.0138147	0.93619	2.26836	0.024		P14618;H3BTN5;B4DNK4;H3BT25;H3BUW1;H3BTJ2;H3BQ34;H3BR70;H3BU13;H3BN34;H3BQZ3;P30613	Pyruvate kinase PKM;Pyruvate kinase	PKM		8	13.9	57.936
-0.483299	-1.16927		0	1	2.03923	0.0402222		P43246;A0A2R8YFH0;E9PHA6;A0A2R8Y6P0;A0A2R8YG02;A0A2R8Y7S8;C9J809	DNA mismatch repair protein Msh2	MSH2		22	22.5	104.74
-0.815767	-2.38327		0	1	2.68327	0.0216		Q5T749	Keratinocyte proline-rich protein	KPRP		11	22.1	64.135
-1.10325	-2.12647		0	1	1.74493	0.0390476		P25205;J3KQ69;Q7Z6P5	DNA replication licensing factor MCM3	MCM3		36	36.3	90.98
-1.5895	-1.28077		0.227007	0.9635	2.29286	0.0222857		P13639	Elongation factor 2	EEF2		26	29.3	95.337
-1.8394	-2.87253		0	1	2.07314	0.026		Q8WUM4;C9IZF9;F8WEQ7;F8WBR8;F8WDK9	Programmed cell death 6-interacting protein	PDCD6IP		21	24.5	96.022
-2.08193	-2.3778		0	1	2.28142	0.012		P50416;H3BP22;H3BUV7;H3BUJ0;H3BMD2	Carnitine O-palmitoyltransferase 1, liver isoform	CPT1A		18	24.8	88.367
NaN	1.58195		NaN	1	1.96153	0.0383529		D6RB59;O60645;D6RBR9;H0Y995	Exocyst complex component 3	EXOC3		3	6.3	53.241
NaN	-1.7312		NaN	1	1.93339	0.03925		A0A2R8YFH5;Q15437;Q5QPE1;Q5QPE2;G3V4V1;G3V1W4;G3V3G5;G3V2R6	Protein transport protein Sec23B	SEC23B		10	13	84.472
NaN	-1.88987		0	1	1.82433	0.0381053		F5H5P4;Q96D37;A0A0A0MR07;P15498	Proto-oncogene vav	VAV1		9	9.5	91.729
NaN	-2.16385		NaN	1	2.64412	0.0154286		Q14644	Ras GTPase-activating protein 3	RASA3		14	17	95.698
NaN	-2.23763		NaN	1	2.6368	0.018		Q13724;C9J8D4;C9JDQ1;B8ZZE2	Mannosyl-oligosaccharide glucosidase	MOGS		14	16.2	91.916
NaN	-2.2681		0	1	3.69182	0		E5KLJ9;A0A2R8Y3X5;A0A2R8YDM2;O60313;A0A2R8YE78;C9JMB8;A0A2R8YFD1;A0A2R8YGE5;A0A2R8YD53;A0A2R8Y4Q3;H7C141;A0A2R8Y4G4;A0A2R8YE54;H7C3G2	Dynamin-like 120 kDa protein, mitochondrial;Dynamin-like 120 kDa protein, form S1	OPA1		28	28.2	113.68
NaN	-2.61753		NaN	1	2.33822	0.0135		Q93034;H0YCA0	Cullin-5	CUL5		17	21.4	90.954
NaN	-2.63374		0	1	1.72002	0.041		P45974;F5H571	Ubiquitin carboxyl-terminal hydrolase 5	USP5		13	15	95.785
NaN	-2.9549		0	1	3.3689	0		P23921;E9PL69;E9PP77;H0YCY7	Ribonucleoside-diphosphate reductase large subunit	RRM1		13	14.6	90.069
NaN	-3.05513		0	1	3.44049	0		P33992;B1AHB1;B1AHB2;B1AHA9	DNA replication licensing factor MCM5;DNA helicase	MCM5		33	42.5	82.285
NaN	-3.4809		0	1	1.88826	0.0208		Q5JPT2;Q96B97;Q5VSN0;Q5JPT1;Q5JPT3	SH3 domain-containing kinase-binding protein 1	SH3KBP1		15	23.4	70.443
NaN	-3.48877		0	1	2.16769	0.0108		Q9BXJ9;A0A0B4J1W3;Q6N069	N-alpha-acetyltransferase 15, NatA auxiliary subunit	NAA15		14	14.7	101.27
